# Supplementary material for: Laminarin Attenuates ROS-Mediated Cell Migration and Invasiveness through Mitochondrial Dysfunction in Pancreatic Cancer Cells
Source: Antioxidants (Basel). 2022 Aug 30;11(9):1714. doi: 10.3390/antiox11091714 (PMC9495390; doi:10.3390/antiox11091714)
Supplement: Supplementary file 1 [file antioxidants-11-01714-s001.zip]

Archive with 1 entries (1 files):
- antioxidants-1883996-supplementary.pdf
